# Supplementary material for: Camptothecin Nanowires Induce the cGAS-STING Pathway to Remold Tumor-Associated Macrophages for Antitumor Immunity
Source: Pharmaceutics. 2026 May 25;18(6):649. doi: 10.3390/pharmaceutics18060649 (PMC13304775; doi:10.3390/pharmaceutics18060649)
Supplement: Supplementary file 1 [file pharmaceutics-18-00649-s001.zip]

Archive with 1 entries (1 files):
- pharmaceutics-4215948-supplementary.pdf
